# Supplementary material for: Investigation of Meat Quality, Volatilome, and Fatty Acid Composition of Meat Parts from Liangshan Semi-Fine Wool Sheep
Source: Vet Sci. 2025 Jun 16;12(6):591. doi: 10.3390/vetsci12060591 (PMC12197632; doi:10.3390/vetsci12060591)
Supplement: Supplementary file 1 [file vetsci-12-00591-s001.zip]

Archive with 1 entries (1 files):
- vetsci-3622452-supplementary.pdf
